# Supplementary material for: Mitochondrial genome transfer drives metabolic reprogramming in adjacent colonic epithelial cells promoting TGFβ1-mediated tumor progression
Source: Nat Commun. 2024 Apr 30;15:3653. doi: 10.1038/s41467-024-48100-y (PMC11061154; doi:10.1038/s41467-024-48100-y)
Supplement: Supplementary file 4 — Supplementary Data 1 [file 41467_2024_48100_MOESM4_ESM.xls]

## Sheet: gsea_report_for_RKO+FHC_EV
GSEA report of our RNA-sequencing data based on hallmark gene sets
NAME	GS<br> follow link to MSigDB	SIZE	ES	NES	NOM p-val	FDR q-val	FWER p-val	RANK AT MAX	LEADING EDGE
HALLMARK_PROTEIN_SECRETION	HALLMARK_PROTEIN_SECRETION	96	0.568728	1.74751	0	0	0	5113	tags=66%, list=26%, signal=89%
HALLMARK_TGF_BETA_SIGNALING	HALLMARK_TGF_BETA_SIGNALING	54	0.545905	1.57639	0.00470035	0.0125579	0.042	3698	tags=43%, list=19%, signal=53%
HALLMARK_HYPOXIA	HALLMARK_HYPOXIA	199	0.483507	1.56375	0	0.0113151	0.056	3804	tags=36%, list=20%, signal=44%
HALLMARK_G2M_CHECKPOINT	HALLMARK_G2M_CHECKPOINT	199	0.458393	1.48926	0	0.0211809	0.137	6654	tags=64%, list=34%, signal=97%
HALLMARK_UV_RESPONSE_DN	HALLMARK_UV_RESPONSE_DN	144	0.458412	1.46884	0.00107066	0.0228479	0.18	4888	tags=45%, list=25%, signal=60%
HALLMARK_E2F_TARGETS	HALLMARK_E2F_TARGETS	200	0.432006	1.40727	0.00309598	0.0479831	0.389	6038	tags=61%, list=31%, signal=87%
HALLMARK_MITOTIC_SPINDLE	HALLMARK_MITOTIC_SPINDLE	199	0.420598	1.37837	0.00205761	0.0614778	0.522	5779	tags=57%, list=30%, signal=80%
HALLMARK_SPERMATOGENESIS	HALLMARK_SPERMATOGENESIS	135	0.417761	1.33171	0.0190476	0.0931486	0.719	6349	tags=36%, list=33%, signal=54%
HALLMARK_GLYCOLYSIS	HALLMARK_GLYCOLYSIS	199	0.407516	1.32649	0.00623701	0.0870193	0.738	4339	tags=35%, list=22%, signal=45%
HALLMARK_MYC_TARGETS_V1	HALLMARK_MYC_TARGETS_V1	199	0.36422	1.18804	0.10124	0.347794	0.999	6513	tags=57%, list=34%, signal=85%
HALLMARK_ANDROGEN_RESPONSE	HALLMARK_ANDROGEN_RESPONSE	100	0.382588	1.18738	0.149667	0.317669	0.999	5587	tags=48%, list=29%, signal=67%
HALLMARK_HEDGEHOG_SIGNALING	HALLMARK_HEDGEHOG_SIGNALING	35	0.43636	1.16894	0.220077	0.346022	1	2679	tags=26%, list=14%, signal=30%
HALLMARK_KRAS_SIGNALING_UP	HALLMARK_KRAS_SIGNALING_UP	200	0.353514	1.14688	0.162887	0.385037	1	4315	tags=28%, list=22%, signal=36%
HALLMARK_HEME_METABOLISM	HALLMARK_HEME_METABOLISM	198	0.341861	1.11098	0.244259	0.473927	1	4753	tags=34%, list=25%, signal=44%
HALLMARK_NOTCH_SIGNALING	HALLMARK_NOTCH_SIGNALING	32	0.393793	1.04591	0.399235	0.684334	1	5657	tags=50%, list=29%, signal=71%
HALLMARK_MTORC1_SIGNALING	HALLMARK_MTORC1_SIGNALING	200	0.319685	1.04308	0.374743	0.651289	1	5127	tags=40%, list=26%, signal=54%
HALLMARK_WNT_BETA_CATENIN_SIGNALING	HALLMARK_WNT_BETA_CATENIN_SIGNALING	42	0.375339	1.03341	0.420664	0.648435	1	3273	tags=29%, list=17%, signal=34%
HALLMARK_EPITHELIAL_MESENCHYMAL_TRANSITION	HALLMARK_EPITHELIAL_MESENCHYMAL_TRANSITION	199	0.298508	0.967349	0.580082	0.848011	1	4447	tags=25%, list=23%, signal=32%
HALLMARK_IL2_STAT5_SIGNALING	HALLMARK_IL2_STAT5_SIGNALING	198	0.290197	0.936912	0.665289	0.899384	1	5061	tags=31%, list=26%, signal=41%
HALLMARK_PI3K_AKT_MTOR_SIGNALING	HALLMARK_PI3K_AKT_MTOR_SIGNALING	105	0.294302	0.918681	0.649237	0.908609	1	4399	tags=35%, list=23%, signal=45%
HALLMARK_INFLAMMATORY_RESPONSE	HALLMARK_INFLAMMATORY_RESPONSE	200	0.282094	0.913176	0.708978	0.880158	1	3297	tags=20%, list=17%, signal=24%
HALLMARK_ANGIOGENESIS	HALLMARK_ANGIOGENESIS	35	0.329164	0.874488	0.675192	0.937021	1	1185	tags=11%, list=6%, signal=12%
HALLMARK_PANCREAS_BETA_CELLS	HALLMARK_PANCREAS_BETA_CELLS	40	0.308553	0.850992	0.705739	0.946843	1	5138	tags=13%, list=27%, signal=17%
HALLMARK_UNFOLDED_PROTEIN_RESPONSE	HALLMARK_UNFOLDED_PROTEIN_RESPONSE	111	0.265016	0.829307	0.817486	0.94785	1	5746	tags=41%, list=30%, signal=59%
HALLMARK_APICAL_SURFACE	HALLMARK_APICAL_SURFACE	44	0.282222	0.782395	0.835178	0.980414	1	4898	tags=23%, list=25%, signal=30%
HALLMARK_FATTY_ACID_METABOLISM	HALLMARK_FATTY_ACID_METABOLISM	157	0.208788	0.671113	0.998959	1	1	5577	tags=31%, list=29%, signal=43%
HALLMARK_PEROXISOME	HALLMARK_PEROXISOME	104	0.212091	0.662442	0.990077	0.99175	1	5956	tags=38%, list=31%, signal=54%
GSEA was performed using a two-sided permutation test.
