# Supplementary material for: Mitochondrial genome transfer drives metabolic reprogramming in adjacent colonic epithelial cells promoting TGFβ1-mediated tumor progression
Source: Nat Commun. 2024 Apr 30;15:3653. doi: 10.1038/s41467-024-48100-y (PMC11061154; doi:10.1038/s41467-024-48100-y)
Supplement: Supplementary file 5 — Supplementary Data 2 [file 41467_2024_48100_MOESM5_ESM.xls]

## Sheet: Sheet1
The report of our RNA-sequencing data using KEGG pathway enrichment analysis based on a two-sided hypergeometric test
PathwayID	Pathway	PathwayID	level2	Up	Total	Pvalue	adjustPvalue	Up_gene
hsa05168	Herpes simplex virus 1 infection	hsa05169	Infectious disease: viral	41	493	3.01e-13	6.65e-11	ENSG00000144026(ZNF514|K09228);ENSG00000198131(ZNF544|K09228);ENSG00000120868(APAF1|K02084);ENSG00000175322(ZNF519|K09228);ENSG00000130844(ZNF331|K09228);ENSG00000082512(TRAF5|K09849);ENSG00000170949(ZNF160|K09228);ENSG00000234444(ZNF736|K09228);ENSG00000181007(ZFP82|K09228);ENSG00000256683(ZNF350|K09228);ENSG00000198040(ZNF84|K09228);ENSG00000188785(ZNF548|K09228);ENSG00000178150(ZNF114|K09228);…
hsa04350	TGF-beta signaling pathway	hsa04351	Signal transduction	7	93	0.00575093	0.502257	ENSG00000117318(ID3|K17694);ENSG00000115738(ID2|K17693);ENSG00000125968(ID1|K04680);ENSG00000120693(SMAD9|K16791);ENSG00000137834(SMAD6|K04677);ENSG00000157077(ZFYVE9|K04679);ENSG00000122641(INHBA|K04667)
hsa00051	Fructose and mannose metabolism	hsa00052	Carbohydrate metabolism	4	33	0.00681797	0.502257	ENSG00000159399(HK2|K00844);ENSG00000170525(PFKFB3|K01103);ENSG00000114268(PFKFB4|K19030);ENSG00000132199(ENOSF1|K18334)
hsa04931	Insulin resistance	hsa04932	Endocrine and metabolic disease	6	108	0.0395587	0.997444	ENSG00000119938(PPP1R3C|K07189);ENSG00000147162(OGT|K09667);ENSG00000198408(OGA|K15719);ENSG00000173281(PPP1R3B|K07189);ENSG00000131791(PRKAB2|K07199);ENSG00000135744(AGT|K09821)
hsa04066	HIF-1 signaling pathway	hsa04067	Signal transduction	6	109	0.0410889	0.997444	ENSG00000152256(PDK1|K12077);ENSG00000159399(HK2|K00844);ENSG00000170525(PFKFB3|K01103);ENSG00000135766(EGLN1|K09592);ENSG00000269858(EGLN2|K09592);ENSG00000111674(ENO2|K01689)
hsa04550	Signaling pathways regulating pluripotency of stem cells	hsa04551	Cellular community - eukaryotes	7	143	0.0487452	0.997444	ENSG00000117318(ID3|K17694);ENSG00000115738(ID2|K17693);ENSG00000125968(ID1|K04680);ENSG00000120693(SMAD9|K16791);ENSG00000204531(POU5F1|K09367);ENSG00000212993(POU5F1B|K09367);ENSG00000122641(INHBA|K04667)
hsa00450	Selenocompound metabolism	hsa00451	Metabolism of other amino acids	2	17	0.0581181	0.997444	ENSG00000116984(MTR|K00548);ENSG00000109618(SEPSECS|K03341)
hsa00910	Nitrogen metabolism	hsa00911	Energy metabolism	2	17	0.0581181	0.997444	ENSG00000107159(CA9|K01672);ENSG00000021826(CPS1|K01948)
hsa00670	One carbon pool by folate	hsa00671	Metabolism of cofactors and vitamins	2	20	0.0776285	0.997444	ENSG00000116984(MTR|K00548);ENSG00000163738(MTHFD2L|K13403)
hsa03430	Mismatch repair	hsa03431	Replication and repair	2	23	0.098856	0.997444	ENSG00000174371(EXO1|K10746);ENSG00000119684(MLH3|K08739)
hsa04979	Cholesterol metabolism	hsa04980	Digestive system	3	50	0.109666	0.997444	ENSG00000167772(ANGPTL4|K08767);ENSG00000166035(LIPC|K22283);ENSG00000165029(ABCA1|K05641)
hsa00524	Neomycin, kanamycin and gentamicin biosynthesis	hsa00525	Biosynthesis of other secondary metabolites	1	5	0.110941	0.997444	ENSG00000159399(HK2|K00844)
hsa00601	Glycosphingolipid biosynthesis - lacto and neolacto series	hsa00602	Glycan biosynthesis and metabolism	2	27	0.129279	0.997444	ENSG00000183778(B3GALT5|K03877);ENSG00000121578(B4GALT4|K07969)
hsa00440	Phosphonate and phosphinate metabolism	hsa00441	Metabolism of other amino acids	1	6	0.131614	0.997444	ENSG00000138018(SELENOI|K00993)
hsa04152	AMPK signaling pathway	hsa04153	Signal transduction	5	120	0.146826	0.997444	ENSG00000170525(PFKFB3|K01103);ENSG00000114268(PFKFB4|K19030);ENSG00000266173(STRADA|K08271);ENSG00000118689(FOXO3|K09408);ENSG00000131791(PRKAB2|K07199)
hsa05202	Transcriptional misregulation in cancer	hsa05203	Cancer: overview	7	191	0.156339	0.997444	ENSG00000115738(ID2|K17693);ENSG00000146674(IGFBP3|K10138);ENSG00000132326(PER2|K02633);ENSG00000115590(IL1R2|K04387);ENSG00000110330(BIRC2|K16060);ENSG00000078399(HOXA9|K21950);ENSG00000183598(H3C13|K11253)
hsa05410	Hypertrophic cardiomyopathy	hsa05411	Cardiovascular disease	4	90	0.156677	0.997444	ENSG00000164171(ITGA2|K06481);ENSG00000131791(PRKAB2|K07199);ENSG00000135744(AGT|K09821);ENSG00000155657(TTN|K12567)
hsa04710	Circadian rhythm	hsa04711	Environmental adaptation	2	31	0.161522	0.997444	ENSG00000132326(PER2|K02633);ENSG00000131791(PRKAB2|K07199)
hsa05222	Small cell lung cancer	hsa05223	Cancer: specific types	4	92	0.16559	0.997444	ENSG00000164171(ITGA2|K06481);ENSG00000120868(APAF1|K02084);ENSG00000082512(TRAF5|K09849);ENSG00000110330(BIRC2|K16060)
hsa04215	Apoptosis - multiple species	hsa04216	Cell growth and death	2	32	0.169799	0.997444	ENSG00000120868(APAF1|K02084);ENSG00000110330(BIRC2|K16060)
hsa04130	SNARE interactions in vesicular transport	hsa04131	Folding, sorting and degradation	2	33	0.178145	0.997444	ENSG00000124222(STX16|K08489);ENSG00000139190(VAMP1|K08510)
hsa00500	Starch and sucrose metabolism	hsa00501	Carbohydrate metabolism	2	35	0.195017	0.997444	ENSG00000159399(HK2|K00844);ENSG00000114480(GBE1|K00700)
hsa04924	Renin secretion	hsa04925	Endocrine system	3	68	0.209734	0.997444	ENSG00000138669(PRKG2|K19477);ENSG00000135744(AGT|K09821);ENSG00000154678(PDE1C|K13755)
hsa00250	Alanine, aspartate and glutamate metabolism	hsa00251	Amino acid metabolism	2	37	0.21208	0.997444	ENSG00000177181(RIMKLA|K18311);ENSG00000021826(CPS1|K01948)
hsa04064	NF-kappa B signaling pathway	hsa04065	Signal transduction	4	102	0.212625	0.997444	ENSG00000082512(TRAF5|K09849);ENSG00000198001(IRAK4|K04733);ENSG00000083799(CYLD|K08601);ENSG00000110330(BIRC2|K16060)
hsa00430	Taurine and hypotaurine metabolism	hsa00431	Metabolism of other amino acids	1	11	0.228024	0.997444	ENSG00000139631(CSAD|K18966)
hsa04060	Cytokine-cytokine receptor interaction	hsa04061	Signaling molecules and interaction	9	290	0.232597	0.997444	ENSG00000151882(CCL28|K05513);ENSG00000173530(TNFRSF10D|K22702);ENSG00000115602(IL1RL1|K05171);ENSG00000168685(IL7R|K05072);ENSG00000196083(IL1RAP|K04723);ENSG00000115590(IL1R2|K04387);ENSG00000242689(CNTF|K05420);ENSG00000122641(INHBA|K04667);ENSG00000081985(IL12RB2|K05064)
hsa04115	p53 signaling pathway	hsa04116	Cell growth and death	3	73	0.240444	0.997444	ENSG00000146674(IGFBP3|K10138);ENSG00000120868(APAF1|K02084);ENSG00000080546(SESN1|K10141)
hsa03440	Homologous recombination	hsa03441	Replication and repair	2	41	0.246574	0.997444	ENSG00000138376(BARD1|K10683);ENSG00000196584(XRCC2|K10879)
hsa03320	PPAR signaling pathway	hsa03321	Endocrine system	3	75	0.252937	0.997444	ENSG00000167772(ANGPTL4|K08767);ENSG00000147872(PLIN2|K17284);ENSG00000196611(MMP1|K01388)
hsa00970	Aminoacyl-tRNA biosynthesis	hsa00971	Translation	2	44	0.272585	0.997444	ENSG00000185418(TARS3|K01868);ENSG00000109618(SEPSECS|K03341)
hsa03018	RNA degradation	hsa03019	Folding, sorting and degradation	3	79	0.278184	0.997444	ENSG00000101104(PABPC1L|K13126);ENSG00000152520(PAN3|K12572);ENSG00000111674(ENO2|K01689)
hsa00533	Glycosaminoglycan biosynthesis - keratan sulfate	hsa00534	Glycan biosynthesis and metabolism	1	14	0.28068	0.997444	ENSG00000121578(B4GALT4|K07969)
hsa02010	ABC transporters	hsa02011	Membrane transport	2	45	0.281255	0.997444	ENSG00000165029(ABCA1|K05641);ENSG00000154265(ABCA5|K05648)
hsa00603	Glycosphingolipid biosynthesis - globo and isoglobo series	hsa00604	Glycan biosynthesis and metabolism	1	15	0.297425	0.997444	ENSG00000183778(B3GALT5|K03877)
hsa00730	Thiamine metabolism	hsa00731	Metabolism of cofactors and vitamins	1	15	0.297425	0.997444	ENSG00000162433(AK4|K00939)
hsa00514	Other types of O-glycan biosynthesis	hsa00515	Glycan biosynthesis and metabolism	2	47	0.298567	0.997444	ENSG00000147162(OGT|K09667);ENSG00000106003(LFNG|K05948)
hsa04610	Complement and coagulation cascades	hsa04611	Immune system	3	84	0.310054	0.997444	ENSG00000009724(MASP2|K03993);ENSG00000117525(F3|K03901);ENSG00000185010(F8|K03899)
hsa00565	Ether lipid metabolism	hsa00566	Lipid metabolism	2	49	0.315814	0.997444	ENSG00000138018(SELENOI|K00993);ENSG00000128242(GAL3ST1|K01019)
hsa00600	Sphingolipid metabolism	hsa00601	Lipid metabolism	2	49	0.315814	0.997444	ENSG00000172292(CERS6|K23727);ENSG00000128242(GAL3ST1|K01019)
hsa00230	Purine metabolism	hsa00231	Nucleotide metabolism	4	126	0.336254	0.997444	ENSG00000162433(AK4|K00939);ENSG00000135318(NT5E|K19970);ENSG00000138185(ENTPD1|K01510);ENSG00000154678(PDE1C|K13755)
hsa04211	Longevity regulating pathway	hsa04212	Aging	3	89	0.342043	0.997444	ENSG00000118689(FOXO3|K09408);ENSG00000131791(PRKAB2|K07199);ENSG00000080546(SESN1|K10141)
hsa04068	FoxO signaling pathway	hsa04069	Signal transduction	4	129	0.35218	0.997444	ENSG00000168685(IL7R|K05072);ENSG00000118689(FOXO3|K09408);ENSG00000131791(PRKAB2|K07199);ENSG00000152413(HOMER1|K15010)
hsa04923	Regulation of lipolysis in adipocytes	hsa04924	Endocrine system	2	56	0.375253	0.997444	ENSG00000095303(PTGS1|K00509);ENSG00000138669(PRKG2|K19477)
hsa05134	Legionellosis	hsa05135	Infectious disease: bacterial	2	56	0.375253	0.997444	ENSG00000120868(APAF1|K02084);ENSG00000113240(CLK4|K23561)
hsa05417	Lipid and atherosclerosis	hsa05418	Cardiovascular disease	6	214	0.379085	0.997444	ENSG00000147852(VLDLR|K20053);ENSG00000197930(ERO1A|K10950);ENSG00000120868(APAF1|K02084);ENSG00000198001(IRAK4|K04733);ENSG00000165029(ABCA1|K05641);ENSG00000196611(MMP1|K01388)
hsa05414	Dilated cardiomyopathy	hsa05415	Cardiovascular disease	3	95	0.380275	0.997444	ENSG00000164171(ITGA2|K06481);ENSG00000135744(AGT|K09821);ENSG00000155657(TTN|K12567)
hsa00240	Pyrimidine metabolism	hsa00241	Nucleotide metabolism	2	57	0.383586	0.997444	ENSG00000135318(NT5E|K19970);ENSG00000138185(ENTPD1|K01510)
hsa04640	Hematopoietic cell lineage	hsa04641	Immune system	3	96	0.386608	0.997444	ENSG00000164171(ITGA2|K06481);ENSG00000168685(IL7R|K05072);ENSG00000115590(IL1R2|K04387)
hsa00770	Pantothenate and CoA biosynthesis	hsa00771	Metabolism of cofactors and vitamins	1	21	0.390062	0.997444	ENSG00000139631(CSAD|K18966)
hsa04910	Insulin signaling pathway	hsa04911	Endocrine system	4	137	0.394617	0.997444	ENSG00000159399(HK2|K00844);ENSG00000119938(PPP1R3C|K07189);ENSG00000173281(PPP1R3B|K07189);ENSG00000131791(PRKAB2|K07199)
hsa00564	Glycerophospholipid metabolism	hsa00565	Lipid metabolism	3	98	0.399229	0.997444	ENSG00000138018(SELENOI|K00993);ENSG00000125772(GPCPD1|K18695);ENSG00000115159(GPD2|K00111)
hsa04750	Inflammatory mediator regulation of TRP channels	hsa04751	Sensory system	3	98	0.399229	0.997444	ENSG00000196639(HRH1|K04149);ENSG00000196083(IL1RAP|K04723);ENSG00000108839(ALOX12|K00458)
hsa04330	Notch signaling pathway	hsa04331	Signal transduction	2	59	0.400107	0.997444	ENSG00000101384(JAG1|K06052);ENSG00000106003(LFNG|K05948)
hsa00220	Arginine biosynthesis	hsa00221	Amino acid metabolism	1	22	0.404274	0.997444	ENSG00000021826(CPS1|K01948)
hsa00590	Arachidonic acid metabolism	hsa00591	Lipid metabolism	2	61	0.41642	0.997444	ENSG00000095303(PTGS1|K00509);ENSG00000108839(ALOX12|K00458)
hsa00515	Mannose type O-glycan biosynthesis	hsa00516	Glycan biosynthesis and metabolism	1	23	0.418157	0.997444	ENSG00000106692(FKTN|K19872)
hsa03060	Protein export	hsa03061	Folding, sorting and degradation	1	23	0.418157	0.997444	ENSG00000129128(SPCS3|K12948)
hsa04614	Renin-angiotensin system	hsa04615	Endocrine system	1	23	0.418157	0.997444	ENSG00000135744(AGT|K09821)
hsa04213	Longevity regulating pathway - multiple species	hsa04214	Aging	2	62	0.424493	0.997444	ENSG00000118689(FOXO3|K09408);ENSG00000131791(PRKAB2|K07199)
hsa04929	GnRH secretion	hsa04930	Endocrine system	2	64	0.440465	0.997444	ENSG00000204681(GABBR1|K04615);ENSG00000140009(ESR2|K08551)
hsa00563	Glycosylphosphatidylinositol (GPI)-anchor biosynthesis	hsa00564	Glycan biosynthesis and metabolism	1	26	0.457903	0.997444	ENSG00000165195(PIGA|K03857)
hsa00010	Glycolysis / Gluconeogenesis	hsa00011	Carbohydrate metabolism	2	68	0.471666	0.997444	ENSG00000159399(HK2|K00844);ENSG00000111674(ENO2|K01689)
hsa05211	Renal cell carcinoma	hsa05212	Cancer: specific types	2	68	0.471666	0.997444	ENSG00000135766(EGLN1|K09592);ENSG00000269858(EGLN2|K09592)
hsa05230	Central carbon metabolism in cancer	hsa05231	Cancer: overview	2	69	0.479304	0.997444	ENSG00000152256(PDK1|K12077);ENSG00000159399(HK2|K00844)
hsa04668	TNF signaling pathway	hsa04669	Signal transduction	3	112	0.485077	0.997444	ENSG00000101384(JAG1|K06052);ENSG00000082512(TRAF5|K09849);ENSG00000110330(BIRC2|K16060)
hsa04917	Prolactin signaling pathway	hsa04918	Endocrine system	2	70	0.486874	0.997444	ENSG00000118689(FOXO3|K09408);ENSG00000140009(ESR2|K08551)
hsa01524	Platinum drug resistance	hsa01525	Drug resistance: antineoplastic	2	71	0.494376	0.997444	ENSG00000120868(APAF1|K02084);ENSG00000110330(BIRC2|K16060)
hsa04137	Mitophagy - animal	hsa04138	Transport and catabolism	2	71	0.494376	0.997444	ENSG00000104765(BNIP3L|K15465);ENSG00000118689(FOXO3|K09408)
hsa04392	Hippo signaling pathway - multiple species	hsa04393	Signal transduction	1	29	0.494949	0.997444	ENSG00000196159(FAT4|K16669)
hsa04217	Necroptosis	hsa04218	Cell growth and death	4	159	0.507939	0.997444	ENSG00000082512(TRAF5|K09849);ENSG00000083799(CYLD|K08601);ENSG00000110330(BIRC2|K16060);ENSG00000196787(H2AC11|K11251)
hsa00020	Citrate cycle (TCA cycle)	hsa00021	Carbohydrate metabolism	1	31	0.518236	0.997444	ENSG00000073578(SDHA|K00234)
hsa00052	Galactose metabolism	hsa00053	Carbohydrate metabolism	1	31	0.518236	0.997444	ENSG00000159399(HK2|K00844)
hsa00410	beta-Alanine metabolism	hsa00411	Metabolism of other amino acids	1	31	0.518236	0.997444	ENSG00000139631(CSAD|K18966)
hsa01523	Antifolate resistance	hsa01524	Drug resistance: antineoplastic	1	31	0.518236	0.997444	ENSG00000108839(ALOX12|K00458)
hsa04136	Autophagy - other	hsa04137	Transport and catabolism	1	32	0.529476	0.997444	ENSG00000101844(ATG4A|K08342)
hsa04611	Platelet activation	hsa04612	Immune system	3	123	0.548261	0.997444	ENSG00000164171(ITGA2|K06481);ENSG00000095303(PTGS1|K00509);ENSG00000138669(PRKG2|K19477)
hsa01521	EGFR tyrosine kinase inhibitor resistance	hsa01522	Drug resistance: antineoplastic	2	79	0.551834	0.997444	ENSG00000157168(NRG1|K05455);ENSG00000118689(FOXO3|K09408)
hsa00760	Nicotinate and nicotinamide metabolism	hsa00761	Metabolism of cofactors and vitamins	1	35	0.561655	0.997444	ENSG00000135318(NT5E|K19970)
hsa05340	Primary immunodeficiency	hsa05341	Immune disease	1	36	0.571887	0.997444	ENSG00000168685(IL7R|K05072)
hsa05200	Pathways in cancer	hsa05201	Cancer: overview	12	527	0.57279	0.997444	ENSG00000164171(ITGA2|K06481);ENSG00000135766(EGLN1|K09592);ENSG00000101384(JAG1|K06052);ENSG00000120868(APAF1|K02084);ENSG00000082512(TRAF5|K09849);ENSG00000269858(EGLN2|K09592);ENSG00000168685(IL7R|K05072);ENSG00000110330(BIRC2|K16060);ENSG00000140009(ESR2|K08551);ENSG00000135744(AGT|K09821);ENSG00000081985(IL12RB2|K05064);ENSG00000196611(MMP1|K01388)
hsa04012	ErbB signaling pathway	hsa04013	Signal transduction	2	84	0.585356	0.997444	ENSG00000157168(NRG1|K05455);ENSG00000178568(ERBB4|K05085)
hsa04114	Oocyte meiosis	hsa04115	Cell growth and death	3	130	0.586045	0.997444	ENSG00000170092(SPDYE5|K08694);ENSG00000214300(SPDYE3|K08694);ENSG00000156509(FBXO43|K10318)
hsa04742	Taste transduction	hsa04743	Sensory system	2	85	0.591836	0.997444	ENSG00000204681(GABBR1|K04615);ENSG00000154678(PDE1C|K13755)
hsa05322	Systemic lupus erythematosus	hsa05323	Immune disease	3	132	0.596467	0.997444	ENSG00000183598(H3C13|K11253);ENSG00000196787(H2AC11|K11251);ENSG00000197837(H4-16|K11254)
hsa04540	Gap junction	hsa04541	Cellular community - eukaryotes	2	88	0.610824	0.997444	ENSG00000258947(TUBB3|K07375);ENSG00000138669(PRKG2|K19477)
hsa04727	GABAergic synapse	hsa04728	Nervous system	2	89	0.617003	0.997444	ENSG00000204681(GABBR1|K04615);ENSG00000115993(TRAK2|K15374)
hsa05219	Bladder cancer	hsa05220	Cancer: specific types	1	41	0.619592	0.997444	ENSG00000196611(MMP1|K01388)
hsa04658	Th1 and Th2 cell differentiation	hsa04659	Immune system	2	90	0.623106	0.997444	ENSG00000101384(JAG1|K06052);ENSG00000081985(IL12RB2|K05064)
hsa04975	Fat digestion and absorption	hsa04976	Digestive system	1	42	0.628479	0.997444	ENSG00000165029(ABCA1|K05641)
hsa05032	Morphine addiction	hsa05033	Substance dependence	2	91	0.629135	0.997444	ENSG00000204681(GABBR1|K04615);ENSG00000154678(PDE1C|K13755)
hsa04936	Alcoholic liver disease	hsa04937	Endocrine and metabolic disease	3	140	0.636431	0.997444	ENSG00000118689(FOXO3|K09408);ENSG00000131791(PRKAB2|K07199);ENSG00000198001(IRAK4|K04733)
hsa03022	Basal transcription factors	hsa03023	Transcription	1	44	0.645638	0.997444	ENSG00000147133(TAF1|K03125)
hsa01522	Endocrine resistance	hsa01523	Drug resistance: antineoplastic	2	94	0.646774	0.997444	ENSG00000101384(JAG1|K06052);ENSG00000140009(ESR2|K08551)
hsa04657	IL-17 signaling pathway	hsa04658	Immune system	2	94	0.646774	0.997444	ENSG00000082512(TRAF5|K09849);ENSG00000196611(MMP1|K01388)
hsa04672	Intestinal immune network for IgA production	hsa04673	Immune system	1	46	0.662008	0.997444	ENSG00000151882(CCL28|K05513)
hsa04930	Type II diabetes mellitus	hsa04931	Endocrine and metabolic disease	1	46	0.662008	0.997444	ENSG00000159399(HK2|K00844)
hsa03015	mRNA surveillance pathway	hsa03016	Translation	2	97	0.663747	0.997444	ENSG00000198563(DDX39B|K12812);ENSG00000101104(PABPC1L|K13126)
hsa04061	Viral protein interaction with cytokine and cytokine receptor	hsa04062	Signaling molecules and interaction	2	97	0.663747	0.997444	ENSG00000151882(CCL28|K05513);ENSG00000173530(TNFRSF10D|K22702)
hsa04713	Circadian entrainment	hsa04714	Environmental adaptation	2	97	0.663747	0.997444	ENSG00000132326(PER2|K02633);ENSG00000138669(PRKG2|K19477)
hsa04973	Carbohydrate digestion and absorption	hsa04974	Digestive system	1	47	0.669909	0.997444	ENSG00000159399(HK2|K00844)
hsa04933	AGE-RAGE signaling pathway in diabetic complications	hsa04934	Endocrine and metabolic disease	2	100	0.680061	0.997444	ENSG00000117525(F3|K03901);ENSG00000135744(AGT|K09821)
hsa05169	Epstein-Barr virus infection	hsa05170	Infectious disease: viral	4	199	0.684717	0.997444	ENSG00000120868(APAF1|K02084);ENSG00000138185(ENTPD1|K01510);ENSG00000082512(TRAF5|K09849);ENSG00000198001(IRAK4|K04733)
hsa00520	Amino sugar and nucleotide sugar metabolism	hsa00521	Carbohydrate metabolism	1	49	0.685164	0.997444	ENSG00000159399(HK2|K00844)
hsa04914	Progesterone-mediated oocyte maturation	hsa04915	Endocrine system	2	101	0.685355	0.997444	ENSG00000170092(SPDYE5|K08694);ENSG00000214300(SPDYE3|K08694)
hsa00270	Cysteine and methionine metabolism	hsa00271	Amino acid metabolism	1	50	0.692526	0.997444	ENSG00000116984(MTR|K00548)
hsa05110	Vibrio cholerae infection	hsa05111	Infectious disease: bacterial	1	50	0.692526	0.997444	ENSG00000197930(ERO1A|K10950)
hsa04150	mTOR signaling pathway	hsa04151	Signal transduction	3	154	0.699567	0.997444	ENSG00000266173(STRADA|K08271);ENSG00000176641(RNF152|K15705);ENSG00000052795(FNIP2|K20401)
hsa00330	Arginine and proline metabolism	hsa00331	Amino acid metabolism	1	51	0.699717	0.997444	ENSG00000122884(P4HA1|K00472)
hsa04390	Hippo signaling pathway	hsa04391	Signal transduction	3	157	0.711966	0.997444	ENSG00000115738(ID2|K17693);ENSG00000125968(ID1|K04680);ENSG00000110330(BIRC2|K16060)
hsa03013	Nucleocytoplasmic transport	hsa03014	Translation	2	108	0.720433	0.997444	ENSG00000198563(DDX39B|K12812);ENSG00000139496(NUP58|K14307)
hsa04630	JAK-STAT signaling pathway	hsa04631	Signal transduction	3	161	0.727885	0.997444	ENSG00000168685(IL7R|K05072);ENSG00000242689(CNTF|K05420);ENSG00000081985(IL12RB2|K05064)
hsa05145	Toxoplasmosis	hsa05146	Infectious disease: parasitic	2	110	0.729835	0.997444	ENSG00000198001(IRAK4|K04733);ENSG00000110330(BIRC2|K16060)
hsa04726	Serotonergic synapse	hsa04727	Nervous system	2	112	0.738969	0.997444	ENSG00000095303(PTGS1|K00509);ENSG00000108839(ALOX12|K00458)
hsa05213	Endometrial cancer	hsa05214	Cancer: specific types	1	58	0.745583	0.997444	ENSG00000118689(FOXO3|K09408)
hsa04714	Thermogenesis	hsa04715	Environmental adaptation	4	218	0.751399	0.997444	ENSG00000115548(KDM3A|K15601);ENSG00000131791(PRKAB2|K07199);ENSG00000138669(PRKG2|K19477);ENSG00000073578(SDHA|K00234)
hsa00561	Glycerolipid metabolism	hsa00562	Lipid metabolism	1	60	0.757357	0.997444	ENSG00000166035(LIPC|K22283)
hsa04730	Long-term depression	hsa04731	Nervous system	1	60	0.757357	0.997444	ENSG00000138669(PRKG2|K19477)
hsa00140	Steroid hormone biosynthesis	hsa00141	Lipid metabolism	1	61	0.763039	0.997444	ENSG00000101846(STS|K01131)
hsa04722	Neurotrophin signaling pathway	hsa04723	Nervous system	2	118	0.76481	0.997444	ENSG00000118689(FOXO3|K09408);ENSG00000198001(IRAK4|K04733)
hsa05321	Inflammatory bowel disease	hsa05322	Immune disease	1	63	0.77401	0.997444	ENSG00000081985(IL12RB2|K05064)
hsa04927	Cortisol synthesis and secretion	hsa04928	Endocrine system	1	64	0.779304	0.997444	ENSG00000135744(AGT|K09821)
hsa05171	Coronavirus disease - COVID-19	hsa05172	Infectious disease: viral	4	230	0.787652	0.997444	ENSG00000009724(MASP2|K03993);ENSG00000198001(IRAK4|K04733);ENSG00000241343(RPL36A|K02929);ENSG00000196611(MMP1|K01388)
hsa05221	Acute myeloid leukemia	hsa05222	Cancer: specific types	1	67	0.794458	0.997444	ENSG00000132326(PER2|K02633)
hsa04621	NOD-like receptor signaling pathway	hsa04622	Immune system	3	181	0.79736	0.997444	ENSG00000082512(TRAF5|K09849);ENSG00000198001(IRAK4|K04733);ENSG00000110330(BIRC2|K16060)
hsa04142	Lysosome	hsa04143	Transport and catabolism	2	127	0.79942	0.997444	ENSG00000081014(AP4E1|K12400);ENSG00000111670(GNPTAB|K08239)
hsa04920	Adipocytokine signaling pathway	hsa04921	Endocrine system	1	69	0.803982	0.997444	ENSG00000131791(PRKAB2|K07199)
hsa04020	Calcium signaling pathway	hsa04021	Signal transduction	4	237	0.806792	0.997444	ENSG00000196639(HRH1|K04149);ENSG00000213906(LTB4R2|K04297);ENSG00000178568(ERBB4|K05085);ENSG00000154678(PDE1C|K13755)
hsa04622	RIG-I-like receptor signaling pathway	hsa04623	Immune system	1	70	0.808577	0.997444	ENSG00000083799(CYLD|K08601)
hsa05034	Alcoholism	hsa05035	Substance dependence	3	187	0.815099	0.997444	ENSG00000183598(H3C13|K11253);ENSG00000196787(H2AC11|K11251);ENSG00000197837(H4-16|K11254)
hsa00980	Metabolism of xenobiotics by cytochrome P450	hsa00981	Xenobiotics biodegradation and metabolism	1	72	0.81745	0.997444	ENSG00000162482(AKR7A3|K15303)
hsa05223	Non-small cell lung cancer	hsa05224	Cancer: specific types	1	72	0.81745	0.997444	ENSG00000118689(FOXO3|K09408)
hsa04062	Chemokine signaling pathway	hsa04063	Immune system	3	189	0.820714	0.997444	ENSG00000151882(CCL28|K05513);ENSG00000118689(FOXO3|K09408);ENSG00000134516(DOCK2|K12367)
hsa04613	Neutrophil extracellular trap formation	hsa04614	Immune system	3	189	0.820714	0.997444	ENSG00000183598(H3C13|K11253);ENSG00000196787(H2AC11|K11251);ENSG00000197837(H4-16|K11254)
hsa05140	Leishmaniasis	hsa05141	Infectious disease: parasitic	1	73	0.821732	0.997444	ENSG00000198001(IRAK4|K04733)
hsa04210	Apoptosis	hsa04211	Cell growth and death	2	134	0.823158	0.997444	ENSG00000120868(APAF1|K02084);ENSG00000110330(BIRC2|K16060)
hsa04270	Vascular smooth muscle contraction	hsa04271	Circulatory system	2	134	0.823158	0.997444	ENSG00000077157(PPP1R12B|K12329);ENSG00000135744(AGT|K09821)
hsa05131	Shigellosis	hsa05132	Infectious disease: bacterial	4	244	0.824517	0.997444	ENSG00000159399(HK2|K00844);ENSG00000082512(TRAF5|K09849);ENSG00000118689(FOXO3|K09408);ENSG00000183598(H3C13|K11253)
hsa04915	Estrogen signaling pathway	hsa04916	Endocrine system	2	136	0.829464	0.997444	ENSG00000204681(GABBR1|K04615);ENSG00000140009(ESR2|K08551)
hsa05133	Pertussis	hsa05134	Infectious disease: bacterial	1	75	0.829998	0.997444	ENSG00000198001(IRAK4|K04733)
hsa05014	Amyotrophic lateral sclerosis	hsa05015	Neurodegenerative disease	6	350	0.830071	0.997444	ENSG00000139496(NUP58|K14307);ENSG00000120868(APAF1|K02084);ENSG00000157168(NRG1|K05455);ENSG00000258947(TUBB3|K07375);ENSG00000178568(ERBB4|K05085);ENSG00000073578(SDHA|K00234)
hsa04371	Apelin signaling pathway	hsa04372	Signal transduction	2	138	0.835568	0.997444	ENSG00000101384(JAG1|K06052);ENSG00000131791(PRKAB2|K07199)
hsa05132	Salmonella infection	hsa05133	Infectious disease: bacterial	4	249	0.836344	0.997444	ENSG00000198001(IRAK4|K04733);ENSG00000110330(BIRC2|K16060);ENSG00000114790(ARHGEF26|K13744);ENSG00000258947(TUBB3|K07375)
hsa05100	Bacterial invasion of epithelial cells	hsa05101	Infectious disease: bacterial	1	77	0.837882	0.997444	ENSG00000114790(ARHGEF26|K13744)
hsa05412	Arrhythmogenic right ventricular cardiomyopathy	hsa05413	Cardiovascular disease	1	77	0.837882	0.997444	ENSG00000164171(ITGA2|K06481)
hsa05162	Measles	hsa05163	Infectious disease: viral	2	139	0.838546	0.997444	ENSG00000120868(APAF1|K02084);ENSG00000198001(IRAK4|K04733)
hsa04721	Synaptic vesicle cycle	hsa04722	Nervous system	1	78	0.841687	0.997444	ENSG00000067715(SYT1|K15290)
hsa04144	Endocytosis	hsa04145	Transport and catabolism	4	252	0.843118	0.997444	ENSG00000204172(AGAP9|K12491);ENSG00000188234(AGAP4|K12491);ENSG00000204149(AGAP6|K12491);ENSG00000157077(ZFYVE9|K04679)
hsa04120	Ubiquitin mediated proteolysis	hsa04121	Folding, sorting and degradation	2	141	0.844356	0.997444	ENSG00000110330(BIRC2|K16060);ENSG00000140543(DET1|K10571)
hsa04510	Focal adhesion	hsa04511	Cellular community - eukaryotes	3	200	0.849077	0.997444	ENSG00000164171(ITGA2|K06481);ENSG00000077157(PPP1R12B|K12329);ENSG00000110330(BIRC2|K16060)
hsa05205	Proteoglycans in cancer	hsa05206	Cancer: overview	3	202	0.853796	0.997444	ENSG00000164171(ITGA2|K06481);ENSG00000077157(PPP1R12B|K12329);ENSG00000178568(ERBB4|K05085)
hsa04146	Peroxisome	hsa04147	Transport and catabolism	1	82	0.856039	0.997444	ENSG00000005469(CROT|K05940)
hsa05224	Breast cancer	hsa05225	Cancer: specific types	2	146	0.858065	0.997444	ENSG00000101384(JAG1|K06052);ENSG00000140009(ESR2|K08551)
hsa04145	Phagosome	hsa04146	Transport and catabolism	2	148	0.863235	0.997444	ENSG00000164171(ITGA2|K06481);ENSG00000258947(TUBB3|K07375)
hsa04911	Insulin secretion	hsa04912	Endocrine system	1	86	0.869096	0.997444	ENSG00000176406(RIMS2|K15297)
hsa04932	Non-alcoholic fatty liver disease	hsa04933	Endocrine and metabolic disease	2	151	0.870668	0.997444	ENSG00000131791(PRKAB2|K07199);ENSG00000073578(SDHA|K00234)
hsa04512	ECM-receptor interaction	hsa04513	Signaling molecules and interaction	1	88	0.875176	0.997444	ENSG00000164171(ITGA2|K06481)
hsa05323	Rheumatoid arthritis	hsa05324	Immune disease	1	88	0.875176	0.997444	ENSG00000196611(MMP1|K01388)
hsa04921	Oxytocin signaling pathway	hsa04922	Endocrine system	2	154	0.87773	0.997444	ENSG00000131791(PRKAB2|K07199);ENSG00000077157(PPP1R12B|K12329)
hsa05150	Staphylococcus aureus infection	hsa05151	Infectious disease: bacterial	1	90	0.880975	0.997444	ENSG00000009724(MASP2|K03993)
hsa04218	Cellular senescence	hsa04219	Cell growth and death	2	156	0.88224	0.997444	ENSG00000146674(IGFBP3|K10138);ENSG00000118689(FOXO3|K09408)
hsa04810	Regulation of actin cytoskeleton	hsa04811	Cell motility	3	217	0.885273	0.997444	ENSG00000164171(ITGA2|K06481);ENSG00000077157(PPP1R12B|K12329);ENSG00000182957(SPATA13|K05769)
hsa04970	Salivary secretion	hsa04971	Digestive system	1	93	0.889175	0.997444	ENSG00000138669(PRKG2|K19477)
hsa05161	Hepatitis B	hsa05162	Infectious disease: viral	2	161	0.892853	0.997444	ENSG00000120868(APAF1|K02084);ENSG00000198001(IRAK4|K04733)
hsa05206	MicroRNAs in cancer	hsa05207	Cancer: overview	2	161	0.892853	0.997444	ENSG00000156103(MMP16|K07996);ENSG00000206557(TRIM71|K12035)
hsa04925	Aldosterone synthesis and secretion	hsa04926	Endocrine system	1	97	0.899241	0.997444	ENSG00000135744(AGT|K09821)
hsa05215	Prostate cancer	hsa05216	Cancer: specific types	1	97	0.899241	0.997444	ENSG00000115590(IL1R2|K04387)
hsa05231	Choline metabolism in cancer	hsa05232	Cancer: overview	1	98	0.901612	0.997444	ENSG00000125772(GPCPD1|K18695)
hsa05142	Chagas disease	hsa05143	Infectious disease: parasitic	1	100	0.906188	0.997444	ENSG00000198001(IRAK4|K04733)
hsa04141	Protein processing in endoplasmic reticulum	hsa04142	Folding, sorting and degradation	2	169	0.90801	0.997444	ENSG00000197930(ERO1A|K10950);ENSG00000075826(SEC31B|K14005)
hsa05164	Influenza A	hsa05165	Infectious disease: viral	2	169	0.90801	0.997444	ENSG00000120868(APAF1|K02084);ENSG00000198001(IRAK4|K04733)
hsa04620	Toll-like receptor signaling pathway	hsa04621	Immune system	1	101	0.908397	0.997444	ENSG00000198001(IRAK4|K04733)
hsa05146	Amoebiasis	hsa05147	Infectious disease: parasitic	1	101	0.908397	0.997444	ENSG00000115590(IL1R2|K04387)
hsa04625	C-type lectin receptor signaling pathway	hsa04626	Immune system	1	104	0.914716	0.997444	ENSG00000083799(CYLD|K08601)
hsa04080	Neuroactive ligand-receptor interaction	hsa04081	Signaling molecules and interaction	5	350	0.91527	0.997444	ENSG00000196639(HRH1|K04149);ENSG00000213903(LTB4R|K04296);ENSG00000204681(GABBR1|K04615);ENSG00000213906(LTB4R2|K04297);ENSG00000135744(AGT|K09821)
hsa04010	MAPK signaling pathway	hsa04011	Signal transduction	4	294	0.915717	0.997444	ENSG00000196083(IL1RAP|K04723);ENSG00000198001(IRAK4|K04733);ENSG00000113319(RASGRF2|K12326);ENSG00000178568(ERBB4|K05085)
hsa04659	Th17 cell differentiation	hsa04660	Immune system	1	106	0.918687	0.997444	ENSG00000196083(IL1RAP|K04723)
hsa04928	Parathyroid hormone synthesis, secretion and action	hsa04929	Endocrine system	1	106	0.918687	0.997444	ENSG00000156103(MMP16|K07996)
hsa05152	Tuberculosis	hsa05153	Infectious disease: bacterial	2	176	0.919612	0.997444	ENSG00000120868(APAF1|K02084);ENSG00000198001(IRAK4|K04733)
hsa04922	Glucagon signaling pathway	hsa04923	Endocrine system	1	107	0.920602	0.997444	ENSG00000131791(PRKAB2|K07199)
hsa04724	Glutamatergic synapse	hsa04725	Nervous system	1	114	0.932812	0.997444	ENSG00000152413(HOMER1|K15010)
hsa05012	Parkinson disease	hsa05013	Neurodegenerative disease	3	253	0.937597	0.997444	ENSG00000120868(APAF1|K02084);ENSG00000258947(TUBB3|K07375);ENSG00000073578(SDHA|K00234)
hsa05415	Diabetic cardiomyopathy	hsa05416	Cardiovascular disease	2	190	0.938824	0.997444	ENSG00000073578(SDHA|K00234);ENSG00000135744(AGT|K09821)
hsa04071	Sphingolipid signaling pathway	hsa04072	Signal transduction	1	119	0.940371	0.997444	ENSG00000172292(CERS6|K23727)
hsa04935	Growth hormone synthesis, secretion and action	hsa04936	Endocrine system	1	119	0.940371	0.997444	ENSG00000146674(IGFBP3|K10138)
hsa00190	Oxidative phosphorylation	hsa00191	Energy metabolism	1	120	0.941778	0.997444	ENSG00000073578(SDHA|K00234)
hsa04919	Thyroid hormone signaling pathway	hsa04920	Endocrine system	1	120	0.941778	0.997444	ENSG00000042429(MED17|K15133)
hsa05020	Prion disease	hsa05021	Neurodegenerative disease	3	258	0.942813	0.997444	ENSG00000120868(APAF1|K02084);ENSG00000258947(TUBB3|K07375);ENSG00000073578(SDHA|K00234)
hsa05207	Chemical carcinogenesis - receptor activation	hsa05208	Cancer: overview	2	195	0.944568	0.997444	ENSG00000101384(JAG1|K06052);ENSG00000140009(ESR2|K08551)
hsa05130	Pathogenic Escherichia coli infection	hsa05131	Infectious disease: bacterial	2	196	0.945654	0.997444	ENSG00000198001(IRAK4|K04733);ENSG00000258947(TUBB3|K07375)
hsa04380	Osteoclast differentiation	hsa04381	Development and regeneration	1	124	0.947084	0.997444	ENSG00000083799(CYLD|K08601)
hsa05203	Viral carcinogenesis	hsa05204	Cancer: overview	2	203	0.952709	0.997444	ENSG00000082512(TRAF5|K09849);ENSG00000197837(H4-16|K11254)
hsa04926	Relaxin signaling pathway	hsa04927	Endocrine system	1	129	0.953045	0.997444	ENSG00000196611(MMP1|K01388)
hsa03040	Spliceosome	hsa03041	Transcription	1	132	0.956296	0.997444	ENSG00000198563(DDX39B|K12812)
hsa05208	Chemical carcinogenesis - reactive oxygen species	hsa05209	Cancer: overview	2	208	0.957206	0.997444	ENSG00000118689(FOXO3|K09408);ENSG00000073578(SDHA|K00234)
hsa03010	Ribosome	hsa03011	Translation	1	134	0.958338	0.997444	ENSG00000241343(RPL36A|K02929)
hsa05170	Human immunodeficiency virus 1 infection	hsa05171	Infectious disease: viral	2	210	0.958888	0.997444	ENSG00000082512(TRAF5|K09849);ENSG00000198001(IRAK4|K04733)
hsa05135	Yersinia infection	hsa05136	Infectious disease: bacterial	1	136	0.960285	0.997444	ENSG00000198001(IRAK4|K04733)
hsa05418	Fluid shear stress and atherosclerosis	hsa05419	Cardiovascular disease	1	136	0.960285	0.997444	ENSG00000115590(IL1R2|K04387)
hsa04140	Autophagy - animal	hsa04141	Transport and catabolism	1	140	0.963912	0.997444	ENSG00000101844(ATG4A|K08342)
hsa05017	Spinocerebellar ataxia	hsa05018	Neurodegenerative disease	1	142	0.965599	0.997444	ENSG00000147852(VLDLR|K20053)
hsa04151	PI3K-Akt signaling pathway	hsa04152	Signal transduction	4	353	0.967471	0.997444	ENSG00000164171(ITGA2|K06481);ENSG00000168685(IL7R|K05072);ENSG00000118689(FOXO3|K09408);ENSG00000178568(ERBB4|K05085)
hsa05016	Huntington disease	hsa05017	Neurodegenerative disease	3	292	0.968888	0.997444	ENSG00000120868(APAF1|K02084);ENSG00000258947(TUBB3|K07375);ENSG00000073578(SDHA|K00234)
hsa04072	Phospholipase D signaling pathway	hsa04073	Signal transduction	1	147	0.969483	0.997444	ENSG00000135744(AGT|K09821)
hsa04514	Cell adhesion molecules	hsa04515	Signaling molecules and interaction	1	147	0.969483	0.997444	ENSG00000150637(CD226|K06567)
hsa04261	Adrenergic signaling in cardiomyocytes	hsa04262	Circulatory system	1	150	0.971601	0.997444	ENSG00000135744(AGT|K09821)
hsa04934	Cushing syndrome	hsa04935	Endocrine and metabolic disease	1	154	0.974199	0.997444	ENSG00000135744(AGT|K09821)
hsa05010	Alzheimer disease	hsa05011	Neurodegenerative disease	4	370	0.97563	0.997444	ENSG00000120868(APAF1|K02084);ENSG00000107984(DKK1|K02165);ENSG00000258947(TUBB3|K07375);ENSG00000073578(SDHA|K00234)
hsa05160	Hepatitis C	hsa05161	Infectious disease: viral	1	157	0.975991	0.997444	ENSG00000120868(APAF1|K02084)
hsa04022	cGMP-PKG signaling pathway	hsa04023	Signal transduction	1	166	0.980658	0.997444	ENSG00000138669(PRKG2|K19477)
hsa04310	Wnt signaling pathway	hsa04311	Signal transduction	1	166	0.980658	0.997444	ENSG00000107984(DKK1|K02165)
hsa04530	Tight junction	hsa04531	Cellular community - eukaryotes	1	169	0.982003	0.997444	ENSG00000131791(PRKAB2|K07199)
hsa05165	Human papillomavirus infection	hsa05166	Infectious disease: viral	3	331	0.984964	0.997444	ENSG00000164171(ITGA2|K06481);ENSG00000101384(JAG1|K06052);ENSG00000106003(LFNG|K05948)
hsa04360	Axon guidance	hsa04361	Development and regeneration	1	180	0.986187	0.997444	ENSG00000198799(LRIG2|K24609)
hsa04015	Rap1 signaling pathway	hsa04016	Signal transduction	1	210	0.993301	0.997444	ENSG00000125968(ID1|K04680)
hsa04024	cAMP signaling pathway	hsa04025	Signal transduction	1	218	0.994479	0.997444	ENSG00000204681(GABBR1|K04615)
hsa05166	Human T-cell leukemia virus 1 infection	hsa05167	Infectious disease: viral	1	220	0.99474	0.997444	ENSG00000115590(IL1R2|K04387)
hsa05163	Human cytomegalovirus infection	hsa05164	Infectious disease: viral	1	223	0.995109	0.997444	ENSG00000082512(TRAF5|K09849)
hsa05022	Pathways of neurodegeneration - multiple diseases	hsa05023	Neurodegenerative disease	4	462	0.995339	0.997444	ENSG00000120868(APAF1|K02084);ENSG00000107984(DKK1|K02165);ENSG00000258947(TUBB3|K07375);ENSG00000073578(SDHA|K00234)
hsa04014	Ras signaling pathway	hsa04015	Signal transduction	1	231	0.99597	0.997444	ENSG00000113319(RASGRF2|K12326)
hsa04740	Olfactory transduction	hsa04741	Sensory system	3	421	0.997444	0.997444	ENSG00000124657(OR2B6|K04257);ENSG00000138669(PRKG2|K19477);ENSG00000154678(PDE1C|K13755)
