# Supplementary material for: Mitochondrial genome transfer drives metabolic reprogramming in adjacent colonic epithelial cells promoting TGFβ1-mediated tumor progression
Source: Nat Commun. 2024 Apr 30;15:3653. doi: 10.1038/s41467-024-48100-y (PMC11061154; doi:10.1038/s41467-024-48100-y)
Supplement: Supplementary file 7 — Source Data [file 41467_2024_48100_MOESM7_ESM.xls]

## Sheet: Fig. 1
Fig. 1a
size (nm)	2.5	7.5	12.5	17.5	22.5	27.5	32.5	37.5	42.5	47.5	52.5	57.5	62.5	67.5	72.5	77.5	82.5	87.5	92.5	97.5	103	108	113	118	123	128	133	138	143	148	153	158	163	168	173	178	183	188	193	198	203	208	213	218	223	228	233	238	243
Patients (particles/ml)	0	0	132000	461000	132000	198000	329000	395000	329000	264000	329000	461000	725000	1120000	791000	1120000	791000	2500000	2570000	3490000	3430000	3820000	5800000	5070000	6130000	6130000	6720000	6390000	7440000	6520000	6520000	6130000	6650000	4810000	6520000	4610000	4410000	4350000	3890000	3430000	3430000	3490000	2500000	2570000	2170000	2240000	1780000	1710000	1710000
HC (particles/ml)	0	0	64200	64200	64200	64200	64200	128000	64200	128000	64200	193000	257000	770000	1030000	1860000	1540000	2050000	3400000	4620000	3850000	5520000	5520000	6100000	7250000	6870000	7570000	7120000	6160000	5840000	3910000	5070000	4040000	5200000	2890000	3210000	2570000	2050000	1990000	1730000	1600000	1410000	1350000	1160000	834000	834000	770000	642000	577000
									Fig. 1b
									HC	I-II	III-IV
									0.44	0.49	0.8
									0.67	0.78	1.06
									0.84	0.83	1.09
									0.76	1.24	1.74
									0.63	1.26	1.8
									0.57	1.3	1.87
									0.74	1.34	1.92
									1.44	1.41	2.01
									1.46	1.43	2.06
									1	1.58	2.13
									1.56	2.06	2.16
									1.24	2.18	2.55
									1.34	2.97	2.59
									1.06	0.75	2.65
									1.92	0.97	2.71
									1.18	1.19	2.73
									2.53	1.32	2.74
									2.87	1.35	2.78
									3.08	1.46	2.82
										1.53	3.69
										1.71	4.22
										1.97	4.25
										2.1	4.58
										2.14	6.12
										2.18	8.85
										2.3	0.87
										2.35	1.72
										3.09	1.95
										3.17	2.03
										3.27	2.06
										3.4	2.45
										3.46	3.14
										3.58	3.26
										4.47	3.71
										4.53	4.08
										5.86	4.13
										6.95	4.58
											4.69
											4.72
Fig. 1c						Fig. 1d					5.03
											7.32
											7.72
											10.04
											10.44
											11.61
Fig. 1e
							size (nm)	2.5	7.5	12.5	17.5	22.5	27.5	32.5	37.5	42.5	47.5	52.5	57.5	62.5	67.5	72.5	77.5	82.5	87.5	92.5	97.5	103	108	113	118	123	128	133	138	143	148	153	158	163	168	173	178	183	188	193	198	203	208
							SW480 (particles/ml)	0	0	0	0	0	0	0	0	102000	0	0	0	154000	102000	256000	615000	819000	1130000	1900000	1690000	2300000	3330000	2610000	2460000	3480000	3790000	3070000	2820000	3480000	3020000	2610000	3120000	2150000	1950000	2050000	1130000	1540000	1490000	1230000	819000	1080000	717000
							HCT116 (particles/ml)	0	0	0	0	0	103000	0	0	0	51700	0	51700	103000	259000	620000	414000	827000	1030000	1240000	1710000	1760000	1810000	3150000	2430000	2170000	3000000	3410000	3050000	2950000	3410000	2790000	2900000	2790000	2020000	2170000	1860000	1550000	1140000	1650000	1290000	1240000	1030000
Fig. 1f
	Complete CM			EV-removed CM			EVs
SW480	0.97	0.94	1.09	0.07	0.06	0.08	0.86	0.84	1.08
HCT116	1.05	0.8	1.15	0.1	0.09	0.11	0.7	1	0.85
Fig. 1g
						Fig. 1h					Fig. 1i
Fig. 1j
FHC	0.94	1.02	1.04
SW480	7.58	8.55	7.04
RKO	6.96	7.07	6.64
SW620	5.91	5.81	6.28
HT29	6.12	6.57	5.47
HCT116	3.73	4.07	3.49
[truncated: 159 more columns]

## Sheet: Fig. 2
Fig. 2a									Fig. 2c
T	NAT	DT								Serum EV-mtDNA low																					Serum EV-mtDNA high
4.14	2.51	1.92							ND1	1.07	0.98	0.69	1.12	0.95	0.97	0.39	0.59	0.83	1.25	1.37	1.51	0.32	0.42	1.2	0.88	1.57	1.22	1.53	0.98	1.17	1.42	1.35	1.47	1.47	1.79	1.99	1.35	1.79	1.47	0.99	1.07	1.23	1.4	1.46	1.82	1.7	1.42	1.81	1.77
2.85	1.74	1.48							CYTB	0.91	0.6	0.75	0.68	0.73	0.57	1.07	1.21	1.07	1.44	1.15	1.4	1.31	0.84	0.62	1.54	1.1	1.22	1	0.51	1.28	1.1	0.99	1.23	0.96	1.18	1.28	1.34	1.14	1.27	1.31	1.52	1.31	1.25	1.52	1.27	1.54	1.55	1.47	1.42
3.34	2.09	1.58							COX1	0.86	0.59	0.52	0.7	0.72	0.78	0.72	1.58	1.41	0.95	1.14	0.93	1.16	0.86	1.05	0.91	1.08	0.73	1.07	1.63	1.62	0.6	2.19	1.84	0.77	1.59	1.17	1.35	1.65	1.06	1.56	1.57	2.42	1.89	2.32	2.35	1.75	1.94	2.01	1.76
6.04	3.04	2.21
5.46	2.72	2.17
2.06	1.42	1.3
5.18	2.72	2.15
3.2	2.04	1.66
1.73	1.47	1.08
3.74	2.13	1.73
1.67	1.43	1.04
6.12	3.11	2.23
3.07	1.9	1.51
3.88	2.13	1.81
4.23	2.52	2
4.71	2.58	2.18
2.48	1.68	1.36
1.85	1.39	1.26
3.09	1.94	1.67
3.52	2.19	1.63
4.95	2.61	2.06
1.55	1.27	1.05
6.42	3.44	2.39
3.16	2.02	1.58
2.47	1.4	1.34
3.71	2.49	1.69
1.15	1.09	1
2.2	1.29	1.31
2.19	1.27	1.3
6.21	3.37	2.3
5.99	2.86	2.21
3.92	2.42	1.88
3.13	1.96	1.61
2.92	1.83	1.49
3.01	1.88	1.5
3.7	2.12	1.69
1.31	1.2	1.02
6.24	3.4	2.35
2.81	1.7	1.44
5.53	2.77	2.18
6.19	3.19	2.24
3.58	2.41	1.67
Fig. 2e				Fig. 2f
NC	NAT				NC						NAT
0.67	2.48			Nd1	1.23	1.13	0.91	0.87	1.03	0.83	1.74	2.12	1.88	2.02	1.56	1.43
0.92	3.04			Cytb	1.16	1.03	0.97	0.94	0.85	1.05	2.34	2.54	1.92	1.81	2.09	1.87
0.48	1.97			Cox1	1.11	0.99	0.96	1.22	0.95	0.77	1.63	2.46	2.37	1.99	1.57	1.7
1.98	3.96
0.98	3.64
0.97	1.36
Fig. 2g
	Ctrl			Complete			EV-free
SW480	1.01	0.9	1.1	1.97	1.85	2.26	1.02	1.12	1.14
HCT116	1.13	0.95	0.91	1.82	1.55	1.91	1	0.83	0.94
Fig. 2h
Fig. 2i
	Ctrl			CM-SW480			EV-free CM-SW480					Ctrl			CM-HCT116			EV-free CM-HCT116
1.3	122.45	114.12	125.33	151.34	158.21	155.21	123.32	126.34	129.45		1.3	124.33	148.21	137.78	176.31	171.44	183.89	143.5	167.31	149.08
7.8	120.56	131.17	126.15	153.56	158.67	161.06	133.21	127.98	131.78		7.8	129.21	138.92	142.51	172.32	173.22	179.9	147.66	141.49	157.2
14.2	115.23	118.26	120.13	151.12	156.21	159.1	134.21	127.9	127.21		14.2	127.23	120.72	119.66	165.23	175.41	170.9	127.21	144.99	132.85
20.8	51.65	59.21	62.45	75.87	85.21	71.07	62.14	66.9	75.89		20.8	71.32	74.12	64.01	104.7	119	108.92	79.09	67.22	74.13
27.2	54.87	60.21	64.12	82.14	88.29	94.11	68.72	63.21	79.02		27.2	55.56	57.11	68.15	110.19	113.14	104.2	64.34	69.1	73.59
33.6	59.21	61.35	68.7	82.14	98.12	87.11	73.45	83.45	80.11		33.6	67.99	74.77	65.29	112.89	109.32	117.1	69.1	73.48	79.91
40.2	161.67	170.34	180.21	245	271.01	251.87	179.21	191.21	192.04		40.2	180.99	179.55	203.46	291.32	285.3	263.6	214.32	200.21	179.44
46.6	155.22	159	171.34	228.33	249.56	255.21	166.23	188.43	182.04		46.6	197.34	185.43	207.11	304.34	281.12	271.92	211.87	219	192.82
53.1	159.24	168.21	167.02	220.2	239.17	251.05	162.78	182.67	174.99		53.1	205.86	178.33	186.54	310.21	279.42	288.77	216.98	201.93	197.11
59.7	35.43	44.32	43.12	62.16	75.44	49.21	51.07	42.99	52.15		59.7	56.56	55.12	61.34	74.29	89.02	93.14	69.33	82.87	72.93
66.1	44.12	39.16	34.06	42.57	58.25	63.27	43.23	50.33	52.33		66.1	53.22	54.18	57.26	77.27	64.48	83.21	52.67	62.77	71.09
72.6	39.09	36.13	43.51	46.33	34.69	61.29	38.77	45.07	45.87		72.6	55.59	58.29	50.84	63.89	51.5	76.31	49.55	64.1	69.26
Fig. 2j
Total ROS				mitoROS				Δψ m
Ctrl	CM-SW480	EV-free CM-SW480		Ctrl	CM-SW480	EV-free CM-SW480		Ctrl	CM-SW480	EV-free CM-SW480
36651	97678	48984		2650	3547	2179		12320	23340	13340
38942	125184	37528		2819	4210	2917		10810	24530	12610
58934	80041	38145		2593	3954	2513		13240	26840	15620
Fig. 2k
	Ctrl			CM			EV-free CM
CⅠ(SW480)	19.31	18.36	20.94	37.11	29.83	33.02	25.02	19.44	19.24
CⅢ(SW480)	5.63	6.03	5.17	9.1	8.81	8.13	4.08	6.23	3.19
CⅠ(HCT116)	16.43	15.39	19.61	31.79	30.06	28.27	23.13	18.17	18.29
CⅢ (HCT116)	5.93	3.49	5.55	10.58	9.32	9.81	5.93	6.92	5.43
[truncated: 2 more columns]

## Sheet: Fig. 3
Fig. 3a
PBS		SW480 EVs		HCT116 EVs
IMT1B-	IMT1B+	IMT1B-	IMT1B+	IMT1B-	IMT1B+
0.98	0.44	2.25	0.97	2.35	1.29
1.21	0.51	2.85	0.81	2.79	1
0.81	0.32	1.88	0.7	1.56	0.96
Fig. 3b
Fig. 3c
	PBS						SW480 EVs						HCT116 EVs
	IMT1B-			IMT1B+			IMT1B-			IMT1B+			IMT1B-			IMT1B+
1.3	124.75	138.49	142.02	104.35	112.57	129.77	167.11	174.29	178.2	111.31	105.38	113.07	158.11	169.36	160.29	110.76	102.9	114.33
7.8	116.9	133.81	136.25	108.31	92.49	118.62	172.89	180.25	175.39	105.8	112.51	117.07	154.19	162.11	162.5	100.8	106.92	95
14.2	111.07	131.22	131.29	93.71	104.28	103.64	180.19	173.11	173.19	116.35	119.21	124.1	161.9	171	173	97.77	91.26	91.81
20.8	76.33	97.22	81.09	54.79	55.16	78.62	91.55	103.21	107.77	82.19	79.42	89.29	101.17	108.77	114.1	49.98	63.18	61.1
27.2	92.18	75.2	80.23	69.1	53.22	72.01	94.1	101.59	106.28	77.36	85.05	93.99	105.18	113.2	118.21	54.01	58.71	54.05
33.6	75.74	83.99	72.4	43.99	63.1	61.4	105.48	110.21	97.22	62.69	62.51	72.92	122.21	132.26	127.9	58.11	67.21	63.19
40.2	176.07	196.31	204.49	143.88	131.76	138.08	297.25	286.11	275.8	143.19	149.9	158.02	276.11	308.2	302.51	131.72	151.79	147.41
46.6	186.93	202.81	191.22	147.11	141.96	134.1	285.88	309.11	290.71	153.78	151.58	169.27	289.99	327.76	316.28	146.31	157	167.94
53.1	187.01	200	212.28	131.94	135.99	130.01	275.88	285.61	301.37	140.11	142.8	147.74	308.39	321.18	328.29	158.41	146.99	152.8
59.7	31.56	52.44	51.9	34.21	22.7	25.1	40.68	41.23	49.73	27.91	36.11	29.78	62.69	59.27	51.88	24.68	31.55	27
66.1	22.22	41.9	37.96	24.09	27.11	32.75	44.52	21.6	36.11	21.46	31.92	23.91	42.99	51.8	49.43	17.54	27.61	13.77
72.6	25.19	39.71	29.51	23.19	20.12	26.3	38.1	27.91	32.53	20.11	26.9	22.8	33.19	39.19	28.74	11.89	13.81	15.19
Fig. 3d
Basal respiration								SRC
PBS		SW480 EVs		HCT116 EVs				PBS		SW480 EVs		HCT116 EVs
IMT1B-	IMT1B+	IMT1B-	IMT1B+	IMT1B-	IMT1B+			IMT1B-	IMT1B+	IMT1B-	IMT1B+	IMT1B-	IMT1B+
88.85	70.52	142.09	96.24	128.71	85.88			75.94	53.4	117.06	37.43	146.49	60.64
91.51	84.16	151.51	92.31	131.81	77.45			71.59	37.68	136	32.37	156.76	65.74
101.78	78.54	140.66	101.3	144.26	78.04			80.99	34.44	128.18	45.17	155.29	76.13
Fig. 3e
mitoROS								Δψ m
PBS		SW480 EVs		HCT116 EVs				PBS		SW480 EVs		HCT116 EVs
IMT1B-	IMT1B+	IMT1B-	IMT1B+	IMT1B-	IMT1B+			IMT1B-	IMT1B+	IMT1B-	IMT1B+	IMT1B-	IMT1B+
2519	1828	3591	1847	3481	1921			14324	7727	24291	11625	20146	10682
2841	1529	4409	1610	3702	1693			11472	6374	27310	9275	23351	12216
2354	1770	3781	2094	4048	2393			16733	10152	22693	8072	18931	8260
Fig. 3f
CI							CIII
PBS		SW480 EVs		HCT116 EVs			PBS		SW480 EVs		HCT116 EVs
IMT1B-	IMT1B+	IMT1B-	IMT1B+	IMT1B-	IMT1B+		IMT1B-	IMT1B+	IMT1B-	IMT1B+	IMT1B-	IMT1B+
17.37	10.04	34.26	23.07	27.51	13.75		4.77	2.11	7.23	2.41	7.22	3.04
18.92	13.01	39.65	19.43	33.87	15.31		6.19	3.34	9.04	1.05	7.09	5.19
22.08	10.36	41.61	17.9	31.84	12.39		4.05	2.28	8.81	1.94	8.19	4.72

## Sheet: Fig. 4
Fig. 4c
	wt			ρ0						wt EVs			ρ0 EVs
SW480	0.98307	1.04201	0.97493	0.01547	0.01465	0.0116			SW480	0.92729	1.01122	1.06149	0.00013	7e-05	7e-05
HCT116	0.86771	1.15132	0.98097	0.01059	0.01385	0.00986			HCT116	0.95173	1.04436	1.00391	7e-05	0.00011	9e-05
Fig. 4e
PBS	SM+ EVs	SM- EVs			PBS	HM+ EVs	HM- EVs
0.99	2.12	1.15			0.97	1.81	1.08
1.1	1.56	1.02			0.95	1.66	0.81
0.91	1.67	0.93			1.08	1.61	0.8
Fig. 4f
	PBS			SM+ EVs			SM- EVs
1.3	123.78	129.51	134.19	156.9	146.99	153.1	131.09	148.55	137.85
7.8	126.96	135.1	132.91	161.93	158.26	167.89	136.87	151.07	143.91
14.2	131.22	122.91	124.04	165.33	161.01	156.92	142.11	152.08	133.02
20.8	71.27	79.22	73.7	118.98	102.06	115	76.05	91.21	83.03
27.2	73.11	83.19	80.02	114.02	108.02	106.18	72.43	86.95	89.02
33.6	81.33	76.27	84.44	109.34	118.07	113.71	81.19	88.14	77.99
40.2	177.03	193.17	199.02	272.1	305.24	288.03	196.03	189.38	211.37
46.6	183.19	190.04	193.42	289.19	301.88	271.3	183.74	194.93	206.75
53.1	193.29	196.41	199.97	290.88	280.19	306.19	191.04	208.43	217.26
59.7	55.03	67.16	61.99	75.93	67.11	68.9	67.19	75.37	72.1
66.1	54.19	64.12	55.85	69.04	73.1	60.02	63.02	69.22	65.27
72.6	59.1	62.99	52.48	65.05	53.91	67.88	69.94	67.91	61.77
	PBS			HM+ EVs			HM- EVs
1.3	113.29	119.21	108.23	142.94	147.02	137.38	119.04	128.03	113.02
7.8	104.33	113.59	112.02	137.92	144.26	135.02	105.36	117.2	112.29
14.2	106.9	110.25	104.01	132.84	139.91	131.46	107.04	116.44	118.97
20.8	63.19	74.25	79.02	87.35	99.04	92.11	72.53	79.02	79.44
27.2	72.44	79.4	64.82	83.1	89.02	92.03	70.43	71.06	75.93
33.6	61.8	73.04	72.58	87.01	82.19	85.29	67.06	78.03	71.06
40.2	167.29	146.02	155.39	235.78	259.03	252.91	162.09	181.39	173.94
46.6	152.03	159.2	169.23	231.04	249.01	259.29	163.45	179.01	187.41
53.1	158.01	151.54	164.34	222.08	245.19	239.31	153.74	171.42	189.11
59.7	45.1	56.92	51.03	67.01	52.92	51.31	55.54	60.22	59.06
66.1	42.04	51.55	46.39	52.04	42.1	58.05	45.19	53.17	56.49
72.6	49.02	42.18	46.3	59.03	49.13	51.44	48.82	56.1	49.37
Fig. 4h
PBS	SM+ EVs	SM- EVs
49119	100439	37798
57206	156089	62706
81739	102629	49647
Fig. 4i
mitoROS				Δψ m
PBS	SM+ EVs	SM- EVs		PBS	SM+ EVs	SM- EVs
3319	5211	3418		15419	27421	16694
3211	4219	3138		13957	28339	17680
2991	5099	2682		16269	31484	14909
	PBS			SM+ EVs			SM- EVs
CⅠ	14.95	18.03	13.91	39.04	36.11	45.07	20.48	15.02	18.88
CⅢ	3.01	4.62	4.9	8.11	9.44	10.17	4.21	5.83	3.71

## Sheet: Fig. 5
Fig. 5c
mtDNA				mitoROS				Δψ m
PBS	M+ EVs	M- EVs		PBS	M+ EVs	M- EVs		PBS	M+ EVs	M- EVs
1.03	1.85	1.34		1043	2143	1422		9323	15432	10672
0.87	2.31	1.04		1432	2411	1351		8546	12138	11098
1.1	1.49	1.12		1192	1793	1229		8912	14298	8611
Fig. 5d
PBS	M+ EVs	M- EVs
1	2.68	1.18
0.56	3.31	2.17
1.51	2.38	1.09
0.92	2.95	2.13
1.07	1.86	1.45
0.94	3.17	1.67
Fig. 5f
	PBS						M+ EVs						M- EVs
Nd1	1.06	1.15	0.91	0.78	0.98	1.12	1.72	1.98	1.63	1.42	1.67	1.88	1.37	1.14	1.06	0.96	0.99	0.93
Cytb	1.03	1.06	0.95	0.87	1.15	0.94	1.51	1.1	1.76	1.62	1.59	1.28	1.02	0.98	1.12	1.29	1.23	1.17
Cox1	0.83	0.9	1.17	1.02	0.92	1.16	1.93	2.11	1.65	1.98	1.4	1.77	1.35	1.12	1.55	1.27	1.44	1.09
Fig. 5h
PBS	M+ EVs	M- EVs
2	6	3
2	4	3
2	6	5
4	3	4
4	8	2
3	5	3
Fig. 5i
PBS	M+ EVs	M- EVs
8.34	25.86	8.25
4.34	18.08	10.53
7.78	20.82	10.15
8.04	14.61	15.32
12.2	28.48	6.16
6.15	17.85	9.66
Fig. 5k
F4/80				Ly6G
PBS	M+ EVs	M- EVs		PBS	M+ EVs	M- EVs
36	37	41		58	46	64
33	50	43		41	67	58
48	34	45		55	40	51
40	28	30		64	48	38
29	48	37		55	64	28
39	40	52		45	59	60

## Sheet: Fig. 6
Fig. 6b						Fig. 6c
PBS	SM+ EVs	SM- EVs	HM+ EVs	HM- EVs			DMSO			IMT1B
113	518	183	460	150		SM+ EVs	615	593	668	215	250	200
143	603	205	493	98		HM+ EVs	503	553	538	263	230	240
158	568	138	588	118
Fig. 6d
Proliferation								Relative migrated cells
105	98	161	121	84	81	146		1.07	0.98	2.1	0.96	0.94	0.75	1.87
93	83	189	107	92	97	165		0.95	1.02	2.36	0.79	1.11	0.95	2.02
102	89	178	111	73	103	133		0.98	0.92	2.18	1.02	1.01	0.88	2.13
Fig. 6e
Proliferation								Relative migrated cells
112	104	147	77	102	104	141		0.92	1.26	2.82	1.41	0.87	1.02	2.35
103	112	176	62	79	89	158		1.09	1.12	3.12	1.29	1.12	0.97	2.2
85	129	167	72	94	97	135		0.99	1.04	3.24	1.24	1.07	1.19	1.9
Fig. 6f
Fig. 6g					Fig. 6h
shNT	shTGFB1	shTGFB1+rTGFB1			shNT	shTGFB1	shTGFB1+rTGFB1
0.93	0.4	0.91			0.99	0.3	0.93
1.06	0.47	0.79			0.93	0.41	0.85
1.01	0.42	0.84			1.08	0.35	0.98
Fig. 6i
EV-mtDNA	2.55	2.06	2.16	2.59	4.58	4.47	1.53	2.13	3.26	0.8	3.14	3.4	2.73	5.03	1.26	2.82	0.78	4.69	1.3	3.09	0.87	2.65	3.27	2.78	4.72	4.22	1.58	1.74	2.18	1.87	3.71	1.41	4.53	1.35	0.97	2.03	3.46	3.58	3.69	2.01	1.09	4.08
TGFβ1	3.59	2.94	6.34	5.22	7.11	7.2	4.62	5.17	6.82	5.72	8.09	5.22	8.34	6.61	2.23	6.19	4.26	5.52	2.09	7.67	3.86	5.92	6.06	5.28	7.79	8.53	1.57	1.2	3.48	2.96	3.25	5.59	7.37	3.06	2.1	2.54	3.45	8.23	6.92	4.97	3.95	6.88
Fig. 6j
	low																					high
Vimentin	1.31	0.92	0.74	1.07	0.8	1.15	0.8	0.62	0.9	1.18	0.72	1.43	1.02	1.2	1.15	0.82	0.93	1.44	1.3	0.64	0.82	1.06	2.06	1.88	1.84	1.6	1.41	1.09	1.83	1.08	1.76	1.38	1.69	1.77	1.85	1.93	2.16	1.01	1.86	2.09	1.46	1.92
Snai1	1.24	0.7	0.76	0.84	0.54	1.83	0.56	1.01	1.32	0.87	1.37	1.07	0.94	0.76	1.66	0.56	0.82	1.27	0.88	0.9	1.04	2.74	1.48	2.11	2.04	1.27	2.09	1.13	2.74	2.7	2.73	2.46	3.11	2.23	2.51	2.31	2.8	1.73	1.21	2.45	1.74	2.9
E-cadherin	1.21	1.61	0.84	0.46	0.39	0.76	0.8	1.61	1.33	1.26	1.12	0.52	1.58	1.51	1.56	0.74	0.72	0.91	0.4	1.06	0.64	0.69	0.99	0.57	0.77	0.41	0.35	0.37	0.67	0.48	0.6	0.87	0.9	0.73	0.82	0.97	1.04	0.73	1.02	0.95	0.82	0.57

## Sheet: Fig. 7
Fig. 7a							Fig. 7b
NAC (mM)	0	0	1	2	5		H2O2 (uM)	0	0	100	200	500
	163	583	498	310	135			238	180	278	458	520
	210	655	378	255	165			210	233	330	478	460
	140	545	453	238	148			148	200	315	380	475
Fig. 7c
A	B	C	D	E		A	B	C	D	E
1.13	4.96	1.21	0.83	3.64		0.95	3.34	1.25	1.21	3.52
1.03	4.11	1.49	0.9	4.16		0.89	4.06	1.45	0.93	3.06
0.84	4.37	1.37	1.05	4.57		1.16	3.63	1.17	1.17	3.81
Fig. 7d
SM-IMT1B	SM+IMT1B	HM-IMT1B	HM+IMT1B
1.21	0.23	1.18	0.41
0.93	0.44	1.04	0.21
0.86	0.38	0.78	0.16
Fig. 7f					Fig. 7h
Fig. 7i
A	B	C	D
0.98	2.62	1.51	0.8
1.08	2.33	1.25	0.84
0.94	3.09	1.44	0.81
Fig. 7j
SM					HM
A	B	C	D		A	B	C	D
1.11	0.36	0.91	0.76		1.04	0.39	1.08	0.76
1	0.34	0.84	0.74		0.94	0.39	0.97	0.72
0.89	0.33	0.79	0.87		1.02	0.37	0.98	0.74
Fig. 7k
	shNT			shNT+H2O2			shRelA-1+H2O2			shRelA-2+H2O2
pGL3-Basic	1.33	0.8	0.87	1.27	0.99	1.02	1.46	1.01	1.21	0.75	0.93	1.04
pGL3-F1	1.42	0.88	0.7	5.69	4.21	5.34	2.28	1.43	1.82	1.44	1.43	1.83
pGL3-F2	1.1	0.98	0.92	3.31	2.86	3.73	1.8	1.39	1.19	1.22	1.67	1.87
pGL3-F3	1.22	0.76	1.02	3.86	4.73	3.22	2.32	1.86	1.11	1.62	0.94	1.42
pGL3-F4	1.06	1.12	0.82	1.37	1.16	0.69	1.16	0.91	0.72	0.97	1.65	1.33
Fig. 7l
	PBS			SM+ EVs			SM- EVs			HM+ EVs			HM- EVs
P4-WT	1.14	0.9	0.96	4.23	4.82	4.01	1.12	1.63	1.41	3.35	2.76	3.67	0.81	0.97	1.17
P4-MUT	1.05	0.99	0.96	1.09	0.93	0.85	1.43	1.02	1.2	0.77	1.02	1.42	1.14	1.01	0.96
Fig. 7m
	shNT			shNT+H2O2			shRelA-1+H2O2			shRelA-2+H2O2
P4-WT	0.92	1.02	1.06	4.06	5.04	4.88	1.83	1.25	0.95	1.21	1.25	1
P4-MUT	0.79	0.9	1.31	0.86	0.89	0.99	1.11	1.23	0.88	1.51	0.94	1.44
Fig. 7n
A	B	C	D	E	F	G	H
0.78	0.01	0.35	0.02	0.29	0.03	0.63	0.02
0.94	0.02	0.38	0.02	0.22	0.02	0.6	0.02
0.82	0.03	0.36	0.02	0.26	0.02	0.68	0.02

## Sheet: Fig. 8
Fig. 8b					Fig. 8c
M+ EVs	M+ EVs+Dis	M- EVs	M- EVs+Tgf		M+ EVs	M+ EVs+Dis	M- EVs	M- EVs+Tgf
6	2	2	5		18.6	6.6	9.6	14
7	4	3	7		21	15.6	8.4	23.3
7	4	3	6		23.8	13.9	9.3	19
5	6	4	6		14.5	18.4	15.2	21
5	3	2	7		16.5	12.2	7.6	17.5
9	4	3	4		25.2	11.2	10.5	11.2
Fig. 8e
	M+ EVs						M+ EVs+Dis						M- EVs						M- EVs+Tgf
Vimentin	0.96	0.85	1.21	1.11	0.89	0.98	0.67	0.44	0.47	0.52	0.41	0.62	0.55	0.65	0.69	0.72	0.48	0.6	0.83	1.33	1.21	1.03	1.26	0.88
Snai1	0.85	0.97	0.93	0.8	1.06	1.39	0.87	0.74	0.66	0.72	0.56	0.82	0.63	0.53	0.48	0.68	0.44	0.5	0.88	0.74	0.72	1.21	1.07	0.8
E-cadherin	0.8	0.84	0.78	1.37	1.03	1.18	2.14	1.39	1.65	1.98	1.57	1.62	1.56	1.75	1.31	1.59	1.4	1.65	0.92	0.81	1.04	1.11	0.77	0.71
Fig. 8f
M+ EVs	M+ EVs+Dis	M- EVs	M- EVs+Tgf
1.83	0.95	1.02	2.49
2.86	0.96	0.93	1.62
2.48	1.71	1.25	2.26
2.16	1.12	1.05	1.96
2.28	1.35	0.89	2.36
2.01	1	0.86	2.11

## Sheet: Supplementary Fig. 1
Supplementary Fig. 1a
T1-2	0.49	0.78	1.34	1.43	1.58	2.97	0.8	0.83	1.24	1.26	1.3	1.41	2.06	2.18	8.85
T3-4	0.75	0.87	0.97	1.09	1.19	1.32	1.35	1.53	1.71	1.72	1.74	1.87	1.92	1.97	2.01	2.06	2.1	2.13	2.14	2.18	2.3	2.35	2.45	2.55	2.59	2.65	2.71	2.73	2.74	2.78	2.82	3.09	3.14	3.17	3.26	3.4	3.46	3.58	3.69	4.13	4.22	4.25	4.47	4.53	4.58	4.69	4.72	5.03	6.12
N0	0.49	0.75	0.78	0.83	0.97	1.19	1.24	1.26	1.3	1.32	1.34	1.35	1.41	1.43	1.46	1.53	1.58	1.71	1.97	2.06	2.1	2.14	2.18	2.18	2.3	2.35	2.97	3.09	3.17	3.26	3.27	3.4	3.46	3.58	3.71	4.47	4.53	5.03	5.86	6.95
N+	0.8	1.06	1.74	1.8	1.87	1.92	1.95	2.01	2.03	2.06	2.13	2.16	2.45	2.65	2.71	2.73	2.74	2.82	4.08	4.13	4.25	4.58	4.58	6.12	7.72	8.85	10.44	0.87	1.09	1.72	2.06	2.55	2.59	2.78	3.14	3.69	4.22	4.69	4.72	7.32	10.04	11.61
M0	0.49	0.75	0.78	0.8	0.83	0.97	1.06	1.09	1.19	1.24	1.26	1.3	1.32	1.34	1.35	1.41	1.43	1.46	1.53	1.58	1.71	1.74	1.8	1.87	1.92	1.97	2.01	2.06	2.06	2.1	2.13	2.14	2.16	2.18	2.18	2.3	2.35	2.55	2.59	2.65	2.71	2.73	2.74	2.78	2.82	2.97	3.09	3.17	3.27
M1	0.87	1.72	1.95	2.03	2.45	3.26	3.71	4.08	4.13	4.58	4.69	4.72	5.03	7.72	10.04	11.61	3.14	7.32	10.44	2.06
Supplementary Fig. 1b							Supplementary Fig. 1c										Supplementary Fig. 1e								Supplementary Fig. 1f
																									size (nm)	RKO (particles/ml)	SW620 (particles/ml)	HT29 (particles/ml)
																									2.5	0	0	0
																									7.5	0	0	0
																									12.5	0	0	57700
																									17.5	49200	0	115000
																									22.5	0	0	0
																									27.5	0	0	0
																									32.5	49200	104000	57700
																									37.5	0	0	57700
																									42.5	49200	52200	57700
																									47.5	0	0	288000
																									52.5	0	0	231000
																									57.5	148000	157000	173000
																									62.5	197000	157000	115000
																									67.5	246000	157000	231000
																									72.5	344000	104000	519000
																									77.5	541000	731000	1380000
																									82.5	640000	835000	1270000
																									87.5	1130000	1200000	2190000
																									92.5	1480000	1150000	2190000
																									97.5	2120000	1620000	3580000
																									103	2950000	2560000	3110000
																									108	3100000	2770000	4090000
																									113	2360000	2610000	4790000
																									118	3200000	4020000	4960000
																									123	3790000	3710000	5480000
																									128	3150000	3550000	5590000
																									133	3490000	3810000	5250000
																									138	3200000	4180000	5940000
																									143	3000000	3810000	3750000
																									148	3440000	3600000	5540000
																									153	2800000	3600000	4040000
																									158	2360000	2770000	3920000
																									163	2560000	2560000	3580000
																									168	1870000	3550000	3630000
																									173	2360000	1670000	3580000
																									178	1970000	2400000	2880000
																									183	1870000	1510000	1790000
																									188	738000	1150000	2020000
																									193	1180000	1250000	1960000
																									198	787000	1150000	1960000
																									203	787000	1150000	1380000
																									208	689000	731000	1040000
																									213	541000	1040000	1330000
																									218	148000	679000	1150000
Supplementary Fig. 1g																									223	689000	731000	750000
	Complete CM			EV-removed CM			EVs																		228	689000	313000	1330000
RKO	1.02	0.85	1.13	0.06	0.06	0.07	0.74	0.8	0.76																233	492000	470000	692000
SW620	0.97	0.9	1.13	0.05	0.06	0.07	0.71	0.78	0.68																238	394000	209000	346000
HT29	0.86	1.05	1.09	0.08	0.08	0.1	0.98	0.76	0.92																243	295000	157000	519000
																									248	394000	470000	346000
																									253	246000	104000	288000
																									258	295000	209000	173000
																									263	148000	418000	173000
																									268	246000	157000	231000
																									273	49200	261000	57700
																									278	98400	104000	57700
																									283	148000	418000	115000
Supplementary Fig. 1h						Supplementary Fig. 1i																			288	49200	104000	231000
																									293	98400	0	288000
																									298	246000	157000	57700
																									303	98400	0	0
																									308	49200	0	115000
																									313	98400	52200	115000
																									318	98400	0	0
																									323	0	0	0
																									328	49200	104000	57700
																									333	0	0	57700
																									338	0	52200	115000
																									343	0	104000	0
																									348	0	0	0
																									353	0	0	57700
																									358	98400	0	0
																									363	0	0	0
																									368	0	0	0
																									373	0	0	115000
																									378	0	0	0
																									383	0	0	0
																									388	49200	0	57700
																									393	49200	0	57700
																									398	0	0	0
																									403	0	0	0
																									408	0	0	57700
																									413	0	0	0
																									418	0	0	0
																									423	0	0	0
																									428	0	52200	0
																									433	0	0	57700
																									438	0	0	0
																									443	0	0	0
																									448	0	0	0
																									453	0	0	0
																									458	0	0	0
																									463	0	52200	0
																									468	0	52200	0
																									473	49200	0	0
																									478	0	0	0
																									483	0	0	0
																									488	0	0	0
																									493	0	0	0
																									498	0	0	0
																									503	0	0	0
																									508	0	0	0
																									513	0	0	0
																									518	0	0	0
																									523	0	0	57700
																									528	0	52200	0
																									533	0	0	0
																									538	0	0	0
																									543	0	0	0
																									548	0	0	0
																									553	0	0	0
																									558	0	0	0
																									563	0	0	0
																									568	0	0	0
																									573	0	0	0
																									578	0	0	0
																									583	49200	0	0
																									588	0	0	0
																									593	0	0	0
																									598	0	0	0
																									603	0	0	0
																									608	0	0	0
																									613	0	0	0
																									618	0	0	0
																									623	0	0	0
																									628	0	0	0
																									633	0	0	0
																									638	0	0	0
																									643	0	0	0
																									648	0	0	0
																									653	0	0	0
																									658	0	0	0
																									663	0	0	0
																									668	0	0	0
																									673	0	0	0
																									678	0	0	0
																									683	0	0	0
																									688	0	0	0
																									693	0	0	0
																									698	0	0	0
																									703	0	0	0
																									708	0	0	0
																									713	0	0	0
																									718	0	0	0
																									723	0	0	0
																									728	0	0	0
																									733	0	0	0
																									738	0	0	0
																									743	0	0	0
																									748	0	0	0
																									753	0	0	0
																									758	0	0	0
																									763	0	0	0
																									768	0	0	0
																									773	0	0	0
																									778	0	0	0
																									783	0	0	0
																									788	0	0	0
																									793	0	0	0
																									798	0	0	0
																									803	0	0	0
																									808	0	0	0
																									813	0	0	0
																									818	0	0	0
																									823	0	0	0
																									828	0	0	0
																									833	0	0	0
																									838	0	0	0
																									843	0	0	0
																									848	0	0	0
																									853	0	0	0
																									858	0	0	0
																									863	0	0	0
																									868	0	0	0
																									873	0	0	0
																									878	0	0	0
																									883	0	0	0
																									888	0	0	0
																									893	0	0	0
																									898	0	0	0
																									903	0	0	0
																									908	0	0	0
																									913	0	0	0
																									918	0	0	0
																									923	0	0	0
																									928	0	0	0
																									933	0	0	0
																									938	0	0	0
																									943	0	0	0
																									948	0	0	0
																									953	0	0	0
																									958	0	0	0
																									963	0	0	0
																									968	0	0	0
																									973	0	0	0
																									978	0	0	0
																									983	0	0	0
																									988	0	0	0
																									993	0	0	0
																									998	0	0	0
																									1000	0	0	0
[truncated: 18 more columns]

## Sheet: Supplementary Fig. 2
Supplementary Fig. 2a							Supplementary Fig. 2b							Supplementary Fig. 2c						Supplementary Fig. 2d						Supplementary Fig. 2e
					Amp.8							Amp.8						Amp.8						Amp.8							Amp.8
					Amp.25							Amp.25						Amp.25						Amp.25							Amp.25
					Amp.38							Amp.38						Amp.38						Amp.38							Amp.38
Supplementary Fig. 2f											Supplementary Fig. 2g
	DMSO			GW4869
SW480	0.97	1.22	0.81	0.15	0.19	0.12
RKO	1.1	1.02	0.88	0.08	0.13	0.1
SW620	1.04	1.2	0.76	0.22	0.18	0.21
HT29	1.1	1.12	0.78	0.06	0.05	0.06
HCT116	0.97	1.14	0.89	0.13	0.16	0.09
Supplementary Fig. 2h							Supplementary Fig. 2i							Supplementary Fig. 2j							Supplementary Fig. 2k							Supplementary Fig. 2l
Supplementary Fig. 2m
												Supplementary Fig. 2n
													lEV			sEV
												SW480	11.46	12.52	10.57	86.95	96.42	82.08
												RKO	9.56	10.68	9.07	86.79	98.46	85.43
												SW620	14.9	16.52	13.94	82.57	93.4	78.67
												HT29	19.97	22.47	19.43	76.54	86.3	75.3
												HCT116	15.22	16.88	15.49	81.84	91.82	78.76
												Supplementary Fig. 2o

[truncated: 14 more sheets: Supplementary Fig. 3, Supplementary Fig. 4, Supplementary Fig. 5, Supplementary Fig. 6, Supplementary Fig. 7, Supplementary Fig. 8, Supplementary Fig. 10, Supplementary Fig. 11, Supplementary Fig. 12, Supplementary Fig. 13, Supplementary Fig.14, Supplementary Fig. 15, Supplementary Fig. 16, Supplementary Fig. 17]
